# Supplementary material for: Proteomic Changes in Response to Colorless nonripening Mutation during Tomato Fruit Ripening
Source: Plants (Basel). 2022 Dec 17;11(24):3570. doi: 10.3390/plants11243570 (PMC9782875; doi:10.3390/plants11243570)
Supplement: Supplementary file 1 [file plants-11-03570-s001.zip]

Archive with 2 entries (2 files):
- plants-2038015-supplementary.pdf
- plants-2038015-supplementary.xlsx
